# Supplementary material for: Fcα Receptor-1-Activated Monocytes Promote B Lymphocyte Migration and IgA Isotype Switching
Source: Int J Mol Sci. 2022 Sep 22;23(19):11132. doi: 10.3390/ijms231911132 (PMC9569671; doi:10.3390/ijms231911132)
Supplement: Supplementary file 1 [file ijms-23-11132-s001.zip]

Archive with 1 entries (1 files):
- ijms-1882004-supplementary.pdf
